# Supplementary material for: A Polinton-like Virus of C. parva Inhibits the Population Growth of a Newly Isolated Relative of Tethysvirus ontarioense
Source: Viruses. 2026 Feb 1;18(2):196. doi: 10.3390/v18020196 (PMC12945077; doi:10.3390/v18020196)
Supplement: Supplementary file 1 [file viruses-18-00196-s001.zip]

Archive with 1 entries (1 files):
- viruses-4111968-supplementary.pdf
